# Supplementary material for: Effectiveness of a Computerized Home-Based Cognitive Stimulation Program for Treating Cancer-Related Cognitive Impairment
Source: Int J Environ Res Public Health. 2023 Mar 11;20(6):4953. doi: 10.3390/ijerph20064953 (PMC10049401; doi:10.3390/ijerph20064953)
Supplement: Supplementary file 1 [file ijerph-20-04953-s001.zip]

Archive with 1 entries (1 files):
- ijerph-2194932-supplementary.pdf
